# Supplementary material for: Four new species of Acalypha L. (Euphorbiaceae, Acalyphoideae) from the West Indian Ocean Region
Source: PhytoKeys. 2020 Feb 24;140:57–73. doi: 10.3897/phytokeys.140.50229 (PMC7052020; doi:10.3897/phytokeys.140.50229)
Supplement: XML Treatment for Acalypha gillespieae [file phytokeys.140.50229-treatment1.xml]

<!DOCTYPE tp:taxon-treatment
  PUBLIC "-//TaxonX//DTD Taxonomic Treatment Publishing DTD v0 20100105//EN" "tax-treatment-NSO.dtd">
<tp:taxon-treatment xmlns:tp="http://www.plazi.org/taxpub"><tp:treatment-meta><kwd-group><label>Taxon classification</label><kwd><named-content xmlns:xlink="http://www.w3.org/1999/xlink" content-type="kingdom">Plantae</named-content></kwd><kwd><named-content xmlns:xlink="http://www.w3.org/1999/xlink" content-type="order">Malpighiales</named-content></kwd><kwd><named-content xmlns:xlink="http://www.w3.org/1999/xlink" content-type="family">Euphorbiaceae</named-content></kwd></kwd-group><mixed-citation publication-type="journal"><person-group><name><surname>Montero-Muñoz</surname><given-names>Iris</given-names></name><name><surname>Levin</surname><given-names>Geoffrey A.</given-names></name><name><surname>Cardiel</surname><given-names>José M.</given-names></name></person-group><article-title>Four new species of <italic><tp:taxon-name><tp:taxon-name-part taxon-name-part-type="genus" reg="Acalypha">Acalypha</tp:taxon-name-part></tp:taxon-name></italic> L. (<tp:taxon-name><tp:taxon-name-part taxon-name-part-type="family">Euphorbiaceae</tp:taxon-name-part></tp:taxon-name>, <tp:taxon-name><tp:taxon-name-part taxon-name-part-type="subfamily">Acalyphoideae</tp:taxon-name-part></tp:taxon-name>) from the West Indian Ocean Region</article-title><source>PhytoKeys</source><day>24</day><month>2</month><year>2020</year><volume>140</volume><fpage>57</fpage><lpage>73</lpage><pub-id pub-id-type="doi">10.3897/phytokeys.140.50229</pub-id></mixed-citation></tp:treatment-meta><tp:nomenclature><label>1.</label><tp:taxon-name><object-id xmlns:xlink="http://www.w3.org/1999/xlink" content-type="arpha" xlink:type="simple">2ED452A3-1E42-59D1-94B8-DD0296BDE496</object-id>
            <tp:taxon-name-part taxon-name-part-type="genus" reg="Acalypha">Acalypha</tp:taxon-name-part>
            <tp:taxon-name-part taxon-name-part-type="species" reg="gillespieae">gillespieae</tp:taxon-name-part>
            <object-id xmlns:xlink="http://www.w3.org/1999/xlink" content-type="ipni" xlink:type="simple">urn:lsid:ipni.org:names:77206320-1</object-id>
          </tp:taxon-name><tp:taxon-authority>G.A.Levin &amp; I.Montero</tp:taxon-authority><tp:taxon-status xmlns:xlink="http://www.w3.org/1999/xlink" xlink:type="simple">sp. nov.</tp:taxon-status></tp:nomenclature><tp:treatment-sec sec-type="diagnosis" id="SECID0EPIAC"><title>Diagnosis.</title><p><italic><tp:taxon-name><tp:taxon-name-part taxon-name-part-type="genus" reg="Acalypha">Acalypha</tp:taxon-name-part> <tp:taxon-name-part taxon-name-part-type="species" reg="gillespieae">gillespieae</tp:taxon-name-part></tp:taxon-name></italic> G.A.Levin &amp; I.Montero is morphologically most similar to <italic><tp:taxon-name><tp:taxon-name-part taxon-name-part-type="genus" reg="Acalypha">A.</tp:taxon-name-part> <tp:taxon-name-part taxon-name-part-type="species" reg="humbertii">humbertii</tp:taxon-name-part></tp:taxon-name></italic> Leandri, but differs from it by having spherical axillary buds with imbricate perules (vs. pyriform buds with superposed perules), elliptic to obovate leaf blades (vs. ovate leaf blades), inflorescences c. 1 cm long with the fertile part of the male segment c. 1.5 mm long (vs. inflorescences c. 2.5 cm long with the male segment c. 20 mm), and mature female bracts subreniform with entire margins (vs. bracts suborbicular with dentate margins).</p></tp:treatment-sec><tp:treatment-sec sec-type="material" id="SECID0ELJAC"><title>Type.</title><p>Madagascar. Reg. Diana [Prov. Antsirinana]: Montagne des Français, E of Antsirinana (Diego Suarez), <named-content xmlns:xlink="http://www.w3.org/1999/xlink" content-type="dwc:verbatimCoordinates" xlink:type="simple"><named-content content-type="geo-json" specific-use="{&#34;type&#34;:&#34;Point&#34;,&#34;coordinates&#34;:[49.337944,-12.324000]}" id="NCID0EUJAC" xlink:type="simple">12°19'26.4"S, 49°20'16.6"E</named-content></named-content>, 258 m, 31 Oct 2012, <italic>L. J. Gillespie, G. A. Levin, J. Andriatiana, &amp; W. M. Cardinal-McTeague 10692</italic> (holotype: MO!; isotypes: CAN!, K!, P!, TAN!). Fig. <xref ref-type="fig" rid="F1">1</xref>.</p><fig id="F1" position="float" orientation="portrait"><object-id xmlns:xlink="http://www.w3.org/1999/xlink" content-type="doi" xlink:type="simple">10.3897/phytokeys.140.50229.figure1</object-id><object-id xmlns:xlink="http://www.w3.org/1999/xlink" content-type="arpha" xlink:type="simple">DB6BF411-3084-5B67-BEBE-C174E78FD8B4</object-id><label>Figure 1.</label><caption><p><italic><tp:taxon-name><tp:taxon-name-part taxon-name-part-type="genus" reg="Acalypha">Acalypha</tp:taxon-name-part> <tp:taxon-name-part taxon-name-part-type="species" reg="gillespieae">gillespieae</tp:taxon-name-part></tp:taxon-name></italic><bold>A</bold> flowering branch with young leaves <bold>B</bold> flowering branch with mature leaves <bold>C</bold> detail of node with axillary bud <bold>D</bold> detail of node, stipules, and petiole base <bold>E</bold> detail of the androgynous inflorescence <bold>F</bold> mature female bract <bold>G</bold> calyx of the female flower <bold>H</bold> capsule with persistent styles <bold>I</bold> seed. Based on <italic>L. Gillespie 4079</italic> (<bold>A, C, E</bold>), <italic>Gillespie et al. 10693</italic> (<bold>B, D</bold>), and <italic>Gillespie et al. 10692</italic> (<bold>F–I</bold>). Illustration: Iris Montero Muñoz.</p></caption><graphic xmlns:xlink="http://www.w3.org/1999/xlink" xlink:href="phytokeys-140-057-g001.jpg" position="float" orientation="portrait" xlink:type="simple" id="oo_382704.jpg"><uri content-type="original_file" xlink:type="simple">https://binary.pensoft.net/fig/382704</uri></graphic></fig></tp:treatment-sec><tp:treatment-sec sec-type="description" id="SECID0EVLAC"><title>Description.</title><p><bold><italic>Shrubs</italic></bold> to 3 m high, intricately branched, deciduous, monoecious. <bold><italic>Young branches</italic></bold> slender, densely pubescent with short, simple, straight, antrorsely appressed trichomes proximally, and antrorsely curved trichomes distally; older branches glabrescent. <bold><italic>Axillary buds</italic></bold> spherical, c. 2 mm diam., perules 2, imbricate, chartaceous, glabrous. <bold><italic>Stipules</italic></bold> deciduous, 2–3.5 mm long, subulate, densely pubescent with short, simple, spreading-ascending trichomes. <bold><italic>Petioles</italic></bold> slender, 2–5 mm long, densely pubescent with antrorsely curved trichomes. <bold><italic>Leaf blades</italic></bold> 1.5–4 × 1–3 cm, elliptic to obovate, membranous, unlobed or (2–)3-lobed; base rounded to broadly obtuse; margins crenate; apex obtuse; upper surface sparsely pubescent with simple, straight, erect to antrorse trichomes; lower surface with indumentum similar to that found on upper surface, but denser; venation actinodromous, somewhat prominent on both surfaces, with 3 veins at the base, secondary veins 2–3 per side. <bold><italic>Stipels</italic></bold> absent. <bold><italic>Inflorescences</italic></bold> androgynous, axillary, c. 1 cm long, spiciform, with one female bract near the base, and a male segment distally; peduncle thin, 2–3 mm long, densely pubescent with antrorsely curved trichomes; male segment persistent, sterile axis 1–2 mm, fertile portion c. 1.5 mm long, densely pubescent with simple, slender, flexuous trichomes. <bold><italic>Female bracts</italic></bold> sessile, enlarging in fruit to 5 × 9 mm, subreniform, sparsely pubescent with simple, straight, antrorse trichomes; margins entire. <bold><italic>Bracteoles</italic></bold> absent. <bold><italic>Male flowers</italic></bold> not seen (only the pedicels present). <bold><italic>Female flowers</italic></bold> solitary, sessile; sepals 3, slightly connate at base, c. 0.75 mm long, broadly triangular, ciliate with simple, slender, flexuous trichomes c. 0.5 mm long; ovary not seen; styles 3, persistent in fruit, c. 2 mm long, slightly connate at base, rachis stout, pubescent with short, simple, straight, antrorse trichomes, each style divided into 5–8 slender, fimbriate segments. <bold><italic>Capsules</italic></bold> 3-locular, c. 3 mm diam., echinate and hispid, with simple, straight, erect to antrorse trichomes c. 0.5 mm long, and conical projections c. 0.75 mm long. <bold><italic>Seeds</italic></bold> pyriform, 2 × 1.5 mm, smooth.</p></tp:treatment-sec><tp:treatment-sec sec-type="distribution" id="SECID0EHNAC"><title>Distribution and habitat.</title><p><italic><tp:taxon-name><tp:taxon-name-part taxon-name-part-type="genus" reg="Acalypha">Acalypha</tp:taxon-name-part> <tp:taxon-name-part taxon-name-part-type="species" reg="gillespieae">gillespieae</tp:taxon-name-part></tp:taxon-name></italic> is known only from a small area between 200 and 300 m elevation on the north side of Montagne des Français (Fig. <xref ref-type="fig" rid="F2">2</xref>). This limestone massif, including the area where <italic><tp:taxon-name><tp:taxon-name-part taxon-name-part-type="genus" reg="Acalypha">A.</tp:taxon-name-part> <tp:taxon-name-part taxon-name-part-type="species" reg="gillespieae">gillespieae</tp:taxon-name-part></tp:taxon-name></italic> grows, is covered with dry deciduous forest (<xref ref-type="bibr" rid="B13">Moat and Smith 2007</xref>, <xref ref-type="bibr" rid="B7">Goodman et al. 2018</xref>).</p><fig id="F2" position="float" orientation="portrait"><object-id xmlns:xlink="http://www.w3.org/1999/xlink" content-type="doi" xlink:type="simple">10.3897/phytokeys.140.50229.figure2</object-id><object-id xmlns:xlink="http://www.w3.org/1999/xlink" content-type="arpha" xlink:type="simple">97F15803-970C-5F63-BEA4-B55262589C51</object-id><label>Figure 2.</label><caption><p>Map of Madagascar and the Mayotte island showing the distributions of <italic><tp:taxon-name><tp:taxon-name-part taxon-name-part-type="genus" reg="Acalypha">Acalypha</tp:taxon-name-part> <tp:taxon-name-part taxon-name-part-type="species" reg="gillespieae">gillespieae</tp:taxon-name-part></tp:taxon-name></italic> (square), <italic><tp:taxon-name><tp:taxon-name-part taxon-name-part-type="genus" reg="Acalypha">A.</tp:taxon-name-part> <tp:taxon-name-part taxon-name-part-type="species" reg="leandrii">leandrii</tp:taxon-name-part></tp:taxon-name></italic> (rhombus), <italic><tp:taxon-name><tp:taxon-name-part taxon-name-part-type="genus" reg="Acalypha">A.</tp:taxon-name-part> <tp:taxon-name-part taxon-name-part-type="species" reg="mayottensis">mayottensis</tp:taxon-name-part></tp:taxon-name></italic> (triangle) and <italic><tp:taxon-name><tp:taxon-name-part taxon-name-part-type="genus" reg="Acalypha">A.</tp:taxon-name-part> <tp:taxon-name-part taxon-name-part-type="species" reg="nusbaumeri">nusbaumeri</tp:taxon-name-part></tp:taxon-name></italic> (circle).</p></caption><graphic xmlns:xlink="http://www.w3.org/1999/xlink" xlink:href="phytokeys-140-057-g002.jpg" position="float" orientation="portrait" xlink:type="simple" id="oo_382705.jpg"><uri content-type="original_file" xlink:type="simple">https://binary.pensoft.net/fig/382705</uri></graphic></fig></tp:treatment-sec><tp:treatment-sec sec-type="etymology" id="SECID0EJAAE"><title>Etymology.</title><p>The proposed epithet honors the botanist Lynn J. Gillespie, research scientist at the Canadian Museum of Nature. In addition to studying Arctic plants and <tp:taxon-name><tp:taxon-name-part taxon-name-part-type="family">Poaceae</tp:taxon-name-part></tp:taxon-name>, she has worked on the systematics of <tp:taxon-name><tp:taxon-name-part taxon-name-part-type="family">Euphorbiaceae</tp:taxon-name-part></tp:taxon-name> worldwide, including in Madagascar. She collected all the known specimens of this species, either alone or as leader of a team of botanists.</p></tp:treatment-sec><tp:treatment-sec sec-type="conservation status" id="SECID0EZAAE"><title>Conservation status.</title><p><italic><tp:taxon-name><tp:taxon-name-part taxon-name-part-type="genus" reg="Acalypha">Acalypha</tp:taxon-name-part> <tp:taxon-name-part taxon-name-part-type="species" reg="gillespieae">gillespieae</tp:taxon-name-part></tp:taxon-name></italic> is known from three collections from the same locality. Montagne des Français has been relatively well collected (P. Lowry, pers. comm.), so the dearth of collections suggests this species is rare, even there. Its apparent rarity could also, at least in part, reflect it being quite inconspicuous and thus easily overlooked. The extent of occurrence (<abbrev xmlns:xlink="http://www.w3.org/1999/xlink" xlink:title="extent of occurrence" id="ABBRID0EKBAE" xlink:type="simple">EOO</abbrev>) could not be calculated. Its area of occupancy (<abbrev xmlns:xlink="http://www.w3.org/1999/xlink" xlink:title="area of occupancy" id="ABBRID0EOBAE" xlink:type="simple">AOO</abbrev>) is estimated to be 8000 km<sup>2</sup>. Montagne des Français is a category V protected area (<xref ref-type="bibr" rid="B6">Dudley 2008</xref>). Its habitat is somewhat threatened by wood-cutting, primarily for charcoal, but mainly on its lower slopes, below where <italic><tp:taxon-name><tp:taxon-name-part taxon-name-part-type="genus" reg="Acalypha">A.</tp:taxon-name-part> <tp:taxon-name-part taxon-name-part-type="species" reg="gillespieae">gillespieae</tp:taxon-name-part></tp:taxon-name></italic> is found. <italic><tp:taxon-name><tp:taxon-name-part taxon-name-part-type="genus" reg="Acalypha">Acalypha</tp:taxon-name-part> <tp:taxon-name-part taxon-name-part-type="species" reg="gillespieae">gillespieae</tp:taxon-name-part></tp:taxon-name></italic> is assigned a preliminary IUCN conservation status of Critically Endangered: CR B2ab(ii,iii,iv).</p></tp:treatment-sec><tp:treatment-sec sec-type="material" id="SECID0EOCAE"><title>Additional specimens examined</title><p><bold>(paratypes).</bold> Madagascar. Reg. Diana [Prov. Antsirinana]: Montagne des Français, E of Antsirinana (Diego Suarez), <named-content xmlns:xlink="http://www.w3.org/1999/xlink" content-type="dwc:verbatimCoordinates" xlink:type="simple"><named-content content-type="geo-json" specific-use="{&#34;type&#34;:&#34;Point&#34;,&#34;coordinates&#34;:[49.337944,-12.324000]}" id="NCID0EZCAE" xlink:type="simple">12°19'26.4"S, 49°20'16.6"E</named-content></named-content>, 258 m, 31 Oct 2012, <italic>L. J. Gillespie</italic>, <italic>G. A. Levin</italic>, <italic>J. Andriatiana, &amp; W. M. Cardinal-McTeague 10693</italic> (CAN!, MO!, P!, TAN!); 12°19'S, 49°20'E, 200–300 m, 2 Dec 1990, <italic>L. J. Gillespie 4097</italic> (ILLS!, MO!, P[P00324524]!, TAN!).</p></tp:treatment-sec><tp:treatment-sec sec-type="notes" id="SECID0EGDAE"><title>Notes.</title><p><italic><tp:taxon-name><tp:taxon-name-part taxon-name-part-type="genus" reg="Acalypha">Acalypha</tp:taxon-name-part> <tp:taxon-name-part taxon-name-part-type="species" reg="gillespieae">gillespieae</tp:taxon-name-part></tp:taxon-name></italic> is very unusual among <italic><tp:taxon-name><tp:taxon-name-part taxon-name-part-type="genus" reg="Acalypha">Acalypha</tp:taxon-name-part></tp:taxon-name></italic> species in having some lobed leaves. The proportion of lobed leaves varies among collections from about 10% in <italic>Gillespie et al. 10693</italic> to about 20% in <italic>Gillespie et al. 10692</italic> and 70% in <italic>Gillespie 4097</italic>. The lateral lobes range from much smaller than the central lobe to almost equal to it. The lobes, if present, arise near the base of the blade, with the basal veins becoming the midveins of the lobes. Like the very similar <italic><tp:taxon-name><tp:taxon-name-part taxon-name-part-type="genus" reg="Acalypha">Acalypha</tp:taxon-name-part> <tp:taxon-name-part taxon-name-part-type="species" reg="humbertii">humbertii</tp:taxon-name-part></tp:taxon-name></italic>, <italic><tp:taxon-name><tp:taxon-name-part taxon-name-part-type="genus" reg="Acalypha">A.</tp:taxon-name-part> <tp:taxon-name-part taxon-name-part-type="species" reg="gillespieae">gillespieae</tp:taxon-name-part></tp:taxon-name></italic> flowers when the plants are leafless, probably in late August or September. By the time the leaves emerge in late October, the male flowers have been shed and the female bracts and capsules are mature.</p></tp:treatment-sec><ref-list><ref id="B13"><mixed-citation xmlns:xlink="http://www.w3.org/1999/xlink" xlink:type="simple"><person-group><name name-style="western"><surname>Moat</surname><given-names>J</given-names></name><name name-style="western"><surname>Smith</surname><given-names>P</given-names></name></person-group> (<year>2007</year>) Atlas of the vegetation of Madagascar. Royal Botanic Gardens, Kew.</mixed-citation></ref><ref id="B7"><mixed-citation xmlns:xlink="http://www.w3.org/1999/xlink" xlink:type="simple"><person-group><name name-style="western"><surname>Goodman</surname><given-names>SM</given-names></name><name name-style="western"><surname>Raherilalao</surname><given-names>MJ</given-names></name><name name-style="western"><surname>Wohlhauser</surname><given-names>S</given-names></name></person-group> (<year>2018</year>) The Terrestrial Protected Areas of Madagascar: Their History, Description and Biota. Association Vahatra, Antananarivo.</mixed-citation></ref><ref id="B6"><mixed-citation xmlns:xlink="http://www.w3.org/1999/xlink" xlink:type="simple"><person-group><name name-style="western"><surname>Dudley</surname><given-names>N</given-names></name></person-group> (<year>2008</year>) <source>Guidelines for Applying Protected Area Management Categories.</source><publisher-name>Gland</publisher-name>, <publisher-loc>Switzerland, IUCN</publisher-loc>, <size units="page">86 pp</size>. <ext-link xlink:type="simple" ext-link-type="doi" xlink:href="10.2305/IUCN.CH.2008.PAPS.2.en">https://doi.org/10.2305/IUCN.CH.2008.PAPS.2.en</ext-link></mixed-citation></ref></ref-list></tp:taxon-treatment>
