# Supplementary material for: Four new species of Acalypha L. (Euphorbiaceae, Acalyphoideae) from the West Indian Ocean Region
Source: PhytoKeys. 2020 Feb 24;140:57–73. doi: 10.3897/phytokeys.140.50229 (PMC7052020; doi:10.3897/phytokeys.140.50229)
Supplement: XML Treatment for Acalypha leandrii [file phytokeys.140.50229-treatment2.xml]

<!DOCTYPE tp:taxon-treatment
  PUBLIC "-//TaxonX//DTD Taxonomic Treatment Publishing DTD v0 20100105//EN" "tax-treatment-NSO.dtd">
<tp:taxon-treatment xmlns:tp="http://www.plazi.org/taxpub"><tp:treatment-meta><kwd-group><label>Taxon classification</label><kwd><named-content xmlns:xlink="http://www.w3.org/1999/xlink" content-type="kingdom">Plantae</named-content></kwd><kwd><named-content xmlns:xlink="http://www.w3.org/1999/xlink" content-type="order">Malpighiales</named-content></kwd><kwd><named-content xmlns:xlink="http://www.w3.org/1999/xlink" content-type="family">Euphorbiaceae</named-content></kwd></kwd-group><mixed-citation publication-type="journal"><person-group><name><surname>Montero-Muñoz</surname><given-names>Iris</given-names></name><name><surname>Levin</surname><given-names>Geoffrey A.</given-names></name><name><surname>Cardiel</surname><given-names>José M.</given-names></name></person-group><article-title>Four new species of <italic><tp:taxon-name><tp:taxon-name-part taxon-name-part-type="genus" reg="Acalypha">Acalypha</tp:taxon-name-part></tp:taxon-name></italic> L. (<tp:taxon-name><tp:taxon-name-part taxon-name-part-type="family">Euphorbiaceae</tp:taxon-name-part></tp:taxon-name>, <tp:taxon-name><tp:taxon-name-part taxon-name-part-type="subfamily">Acalyphoideae</tp:taxon-name-part></tp:taxon-name>) from the West Indian Ocean Region</article-title><source>PhytoKeys</source><day>24</day><month>2</month><year>2020</year><volume>140</volume><fpage>57</fpage><lpage>73</lpage><pub-id pub-id-type="doi">10.3897/phytokeys.140.50229</pub-id></mixed-citation></tp:treatment-meta><tp:nomenclature><label>2.</label><tp:taxon-name><object-id xmlns:xlink="http://www.w3.org/1999/xlink" content-type="arpha" xlink:type="simple">5ACC8E6F-7914-506F-A7D2-5CDE535D1964</object-id>
            <tp:taxon-name-part taxon-name-part-type="genus" reg="Acalypha">Acalypha</tp:taxon-name-part>
            <tp:taxon-name-part taxon-name-part-type="species" reg="leandrii">leandrii</tp:taxon-name-part>
            <object-id xmlns:xlink="http://www.w3.org/1999/xlink" content-type="ipni" xlink:type="simple">urn:lsid:ipni.org:names:77206321-1</object-id>
          </tp:taxon-name><tp:taxon-authority>I.Montero &amp; Cardiel</tp:taxon-authority><tp:taxon-status xmlns:xlink="http://www.w3.org/1999/xlink" xlink:type="simple">sp. nov.</tp:taxon-status></tp:nomenclature><tp:treatment-sec sec-type="diagnosis" id="SECID0EDGAE"><title>Diagnosis.</title><p><italic><tp:taxon-name><tp:taxon-name-part taxon-name-part-type="genus" reg="Acalypha">Acalypha</tp:taxon-name-part> <tp:taxon-name-part taxon-name-part-type="species" reg="leandrii">leandrii</tp:taxon-name-part></tp:taxon-name></italic> I.Montero &amp; Cardiel is morphologically similar to <italic><tp:taxon-name><tp:taxon-name-part taxon-name-part-type="genus" reg="Acalypha">A.</tp:taxon-name-part> <tp:taxon-name-part taxon-name-part-type="species" reg="radula">radula</tp:taxon-name-part></tp:taxon-name></italic> Baker, but differs from it mainly by having leaf blades broadly ovate-lanceolate, not bullate, and petioles 2–8 cm long (vs. leaf blades usually narrowly triangular-lanceolate, bullate, and petioles 1.5–1.8 cm long), mature female bracts with entire margins (vs. mature female bracts with dentate margins), and capsules with simple trichomes (vs. capsules with simple and glandular trichomes).</p></tp:treatment-sec><tp:treatment-sec sec-type="material" id="SECID0E6GAE"><title>Type.</title><p>Madagascar, Reg. Melaky [Prov. Mahajanga]: Antsalova, vers Ambodiriana (E. d’Antsalova), <named-content xmlns:xlink="http://www.w3.org/1999/xlink" content-type="dwc:verbatimCoordinates" xlink:type="simple"><named-content content-type="geo-json" specific-use="{&#34;type&#34;:&#34;Point&#34;,&#34;coordinates&#34;:[44.733300,-18.666700]}" id="NCID0EIHAE" xlink:type="simple">18°40'0.12"S 44°43'59.879"E</named-content></named-content>, 100–150 m, 06 Dec 1952, <italic>J. Leandri, R. Capuron &amp; A. Razafindrakoto 2037</italic> (holotype: P [P05547059!]). Fig. <xref ref-type="fig" rid="F3">3</xref>.</p><fig id="F3" position="float" orientation="portrait"><object-id xmlns:xlink="http://www.w3.org/1999/xlink" content-type="doi" xlink:type="simple">10.3897/phytokeys.140.50229.figure3</object-id><object-id xmlns:xlink="http://www.w3.org/1999/xlink" content-type="arpha" xlink:type="simple">5402651C-5176-56F1-8648-E1A1A90DCAE4</object-id><label>Figure 3.</label><caption><p><italic><tp:taxon-name><tp:taxon-name-part taxon-name-part-type="genus" reg="Acalypha">Acalypha</tp:taxon-name-part> <tp:taxon-name-part taxon-name-part-type="species" reg="leandrii">leandrii</tp:taxon-name-part></tp:taxon-name></italic><bold>A</bold> flowering female branch <bold>B</bold> flowering male branch <bold>C</bold> detail of node, stipules, and petiole base <bold>D</bold> detail of node with axillary bud <bold>E</bold> detail of upper leaf surface showing the leaf base and stipels <bold>F</bold> mature female bract <bold>G</bold> ovary and styles <bold>H</bold> calyx of the female flower <bold>I</bold> capsule <bold>J</bold> seed. Based on <italic>J. Leandri, R. Capuron &amp; A. Razafindrakoto 2037</italic> (<bold>A, C–J</bold>) and <italic>J. Leandri &amp; P. Saboureau 2996</italic> (<bold>B</bold>). Illustration by Iris Montero Muñoz.</p></caption><graphic xmlns:xlink="http://www.w3.org/1999/xlink" xlink:href="phytokeys-140-057-g003.jpg" position="float" orientation="portrait" xlink:type="simple" id="oo_382706.jpg"><uri content-type="original_file" xlink:type="simple">https://binary.pensoft.net/fig/382706</uri></graphic></fig></tp:treatment-sec><tp:treatment-sec sec-type="description" id="SECID0EHJAE"><title>Description.</title><p><bold><italic>Shrubs</italic></bold> or <bold><italic>subshrubs</italic></bold> (probably sprawling or clambering) evergreen [height unknown], probably dioecious. <bold><italic>Young branches</italic></bold> densely pubescent, with short, simple, antrorsely curved trichomes; older branches glabrous. <bold><italic>Stipules</italic></bold> c. 7 mm long, oblong-lanceolate, with scarious margins and a central rib; midrib appressed-pubescent, margins ciliate with thin trichomes mixed with minute glands. <bold><italic>Axillary buds</italic></bold> ovoid, c. 2 × 1 mm, perules 2, valvate, membranous, pubescent with short, simple trichomes. <bold><italic>Petioles</italic></bold> 2–8 cm long, indumentum similar to that found on the young branches, glabrescent. <bold><italic>Leaf blades</italic></bold> 8–12 × (3.5–) 4.5–9 cm, broadly ovate-lanceolate, membranous; base rounded to cordate; margins serrate, teeth acute, slightly callose-edged; apex acuminate to caudate, acumen acute, c. 2.5 cm long, mucronate; both surfaces laxly pubescent with simple, erect trichomes, also with short, antrorsely curved trichomes on veins; venation actinodromous, prominent in both surfaces, with 3 or 5 veins at the base, secondary veins 7–9 per side. <bold><italic>Stipels</italic></bold> triangular, c. 0.7 mm long, ciliate, mixed with glandular trichomes. <bold><italic>Inflorescences</italic></bold> unisexual, axillary, in terminal nodes. <bold><italic>Male inflorescences</italic></bold> spiciform, c. 8 cm long, peduncle c. 2 cm long, indumentum similar to that found on the young branches. <bold><italic>Female inflorescences</italic></bold> spiciform, with up to 18 bracts, c. 8.5 cm long, peduncle c. 2.5 cm long, indumentum similar to that found on the young branches. <bold><italic>Female bracts</italic></bold> sessile, enlarging in fruit to 6 × 12 mm, subreniform, with prominent veins on adaxial surface, laxly pubescent with erect, simple trichomes and thick glandular trichomes c. 1 mm long; margins entire. <bold><italic>Male flowers</italic></bold> inconspicuous, pedicel c. 0.5 mm long, sparsely hairy; buds c. 0.7 mm diameter, glabrous, papillose. <bold><italic>Female flowers</italic></bold> solitary, sessile; sepals 3, slightly connate at base, c.1 mm long, oblong-lanceolate, ciliate with simple, erect trichomes c. 0.5 mm long; ovary 3-locular, c. 1 mm diameter, densely hispid; styles 3, c. 5 mm long, slightly connate at base, each divided into 5 slender segments, glabrous. <bold><italic>Capsules</italic></bold> c. 3 mm diam., papillose-hispid, with papillae c. 0.5 mm long, each ending in a simple, erect trichome c. 1 mm long. <bold><italic>Seeds</italic></bold> pyriform, c. 2 × 1.6 mm, minutely foveolate.</p></tp:treatment-sec><tp:treatment-sec sec-type="distribution" id="SECID0E6KAE"><title>Distribution and habitat.</title><p><italic><tp:taxon-name><tp:taxon-name-part taxon-name-part-type="genus" reg="Acalypha">Acalypha</tp:taxon-name-part> <tp:taxon-name-part taxon-name-part-type="species" reg="leandrii">leandrii</tp:taxon-name-part></tp:taxon-name></italic> is known from two localities in western Madagascar, in the area east of Antsalova. They are both from the karstic massif of Mesozoic limestones known as Tsingy de Bemaraha, in the Melaky Region. This region has dry climates, and the primary vegetation is dry deciduous forest (<xref ref-type="bibr" rid="B22">Schatz 2000</xref>, <xref ref-type="bibr" rid="B13">Moat and Smith 2007</xref>, <xref ref-type="bibr" rid="B7">Goodman et al. 2018</xref>). The altitudinal range of <italic><tp:taxon-name><tp:taxon-name-part taxon-name-part-type="genus" reg="Acalypha">A.</tp:taxon-name-part> <tp:taxon-name-part taxon-name-part-type="species" reg="leandrii">leandrii</tp:taxon-name-part></tp:taxon-name></italic> is from 100 to 300 m. (Fig. <xref ref-type="fig" rid="F2">2</xref>).</p></tp:treatment-sec><tp:treatment-sec sec-type="etymology" id="SECID0ELMAE"><title>Etymology.</title><p>The proposed epithet honors the French botanist Jacques Désiré Leandri (1903–1982). He worked extensively in the <tp:taxon-name><tp:taxon-name-part taxon-name-part-type="family">Euphorbiaceae</tp:taxon-name-part></tp:taxon-name> family from Madagascar, including writing the last taxonomic treatment of <italic><tp:taxon-name><tp:taxon-name-part taxon-name-part-type="genus" reg="Acalypha">Acalypha</tp:taxon-name-part></tp:taxon-name></italic> from the island, in which he described numerous new species (<xref ref-type="bibr" rid="B11">Leandri 1942</xref>). Leandri collected the type specimen of this species.</p></tp:treatment-sec><tp:treatment-sec sec-type="conservation status" id="SECID0EBNAE"><title>Conservation status.</title><p><italic><tp:taxon-name><tp:taxon-name-part taxon-name-part-type="genus" reg="Acalypha">Acalypha</tp:taxon-name-part> <tp:taxon-name-part taxon-name-part-type="species" reg="leandrii">leandrii</tp:taxon-name-part></tp:taxon-name></italic> is known from three collections. The extent of occurrence (<abbrev xmlns:xlink="http://www.w3.org/1999/xlink" xlink:title="extent of occurrence" id="ABBRID0ESNAE" xlink:type="simple">EOO</abbrev>) could not be calculated. Its area of occupancy (<abbrev xmlns:xlink="http://www.w3.org/1999/xlink" xlink:title="area of occupancy" id="ABBRID0EWNAE" xlink:type="simple">AOO</abbrev>) is estimated to be 8 km<sup>2</sup>. The Tsingy de Bemaraha lies within a national park and a nature reserve that has been IUCN category II and Ia protected areas (<xref ref-type="bibr" rid="B6">Dudley 2008</xref>, <xref ref-type="bibr" rid="B7">Goodman et al. 2018</xref>) since 1927 and a UNESCO World Heritage Site since 1990 (<xref ref-type="bibr" rid="B7">Goodman et al. 2018</xref>). The forest of this area has local anthropogenic pressures such as fire associated with the renewal of zebu (cattle) pastures, logging for construction and deforestation for new agricultural lands. Bemaraha has lost more forest habitat from 2006 to 2016 compared to 1996 to 2006 (<xref ref-type="bibr" rid="B7">Goodman et al. 2018</xref>). No specimens of this species have been collected for 60 years, so we cannot rule out that this species has become extirpated from one or both areas. In conclusion, due to habitat loss and the absence of recent collections, <italic><tp:taxon-name><tp:taxon-name-part taxon-name-part-type="genus" reg="Acalypha">A.</tp:taxon-name-part> <tp:taxon-name-part taxon-name-part-type="species" reg="leandrii">leandrii</tp:taxon-name-part></tp:taxon-name></italic> is assigned a preliminary IUCN conservation status of Critically Endangered: CR B2ab(ii,iii).</p></tp:treatment-sec><tp:treatment-sec sec-type="Additional specimen examined" id="SECID0EXOAE"><title>Additional specimen examined</title><p><bold>(paratypes)</bold>. Madagascar. Reg. Melaky [Prov. Mahajanga]: Calcaires de l’Antsingy, vers Andobo (E. d’Antsalova), en remontant vers Tsiandro, <named-content xmlns:xlink="http://www.w3.org/1999/xlink" content-type="dwc:verbatimCoordinates" xlink:type="simple"><named-content content-type="geo-json" specific-use="{&#34;type&#34;:&#34;Point&#34;,&#34;coordinates&#34;:[44.733300,-18.666700]}" id="NCID0ECPAE" xlink:type="simple">18°40'0.12"S, 44°43'59.879"E</named-content></named-content>, 05–08 Feb 1960, 300 m, <italic>J. Leandri &amp; P. Saboureau 2996</italic> (K!, P [P05543680!, P00324506!], MO [MO-3025001!], TAN); <italic>J. Leandri &amp; P. Saboureau 3016</italic> (G!, P [P05547274!], MO [MO-2966304!]).</p></tp:treatment-sec><tp:treatment-sec><!--Section generated to contain objects referenced in tp:taxon-treatment.--><fig id="F2" position="float" orientation="portrait"><object-id xmlns:xlink="http://www.w3.org/1999/xlink" content-type="doi" xlink:type="simple">10.3897/phytokeys.140.50229.figure2</object-id><object-id xmlns:xlink="http://www.w3.org/1999/xlink" content-type="arpha" xlink:type="simple">97F15803-970C-5F63-BEA4-B55262589C51</object-id><label>Figure 2.</label><caption><p>Map of Madagascar and the Mayotte island showing the distributions of <italic><tp:taxon-name><tp:taxon-name-part taxon-name-part-type="genus" reg="Acalypha">Acalypha</tp:taxon-name-part> <tp:taxon-name-part taxon-name-part-type="species" reg="gillespieae">gillespieae</tp:taxon-name-part></tp:taxon-name></italic> (square), <italic><tp:taxon-name><tp:taxon-name-part taxon-name-part-type="genus" reg="Acalypha">A.</tp:taxon-name-part> <tp:taxon-name-part taxon-name-part-type="species" reg="leandrii">leandrii</tp:taxon-name-part></tp:taxon-name></italic> (rhombus), <italic><tp:taxon-name><tp:taxon-name-part taxon-name-part-type="genus" reg="Acalypha">A.</tp:taxon-name-part> <tp:taxon-name-part taxon-name-part-type="species" reg="mayottensis">mayottensis</tp:taxon-name-part></tp:taxon-name></italic> (triangle) and <italic><tp:taxon-name><tp:taxon-name-part taxon-name-part-type="genus" reg="Acalypha">A.</tp:taxon-name-part> <tp:taxon-name-part taxon-name-part-type="species" reg="nusbaumeri">nusbaumeri</tp:taxon-name-part></tp:taxon-name></italic> (circle).</p></caption><graphic xmlns:xlink="http://www.w3.org/1999/xlink" xlink:href="phytokeys-140-057-g002.jpg" position="float" orientation="portrait" xlink:type="simple" id="oo_382705.jpg"><uri content-type="original_file" xlink:type="simple">https://binary.pensoft.net/fig/382705</uri></graphic></fig></tp:treatment-sec><ref-list><ref id="B22"><mixed-citation xmlns:xlink="http://www.w3.org/1999/xlink" xlink:type="simple"><person-group><name name-style="western"><surname>Schatz</surname><given-names>GE</given-names></name></person-group> (<year>2000</year>) <article-title>Endemism in the Malagasy tree flora.</article-title> In: <person-group><name name-style="western"><surname>Lourenço</surname><given-names>WR</given-names></name><name name-style="western"><surname>Goodman</surname><given-names>SM</given-names></name></person-group> (<role>Eds</role>) <issue-title>Diversité et Endémisme à Madagascar.</issue-title><source>Mémoires de la Société Biogéographie, Paris</source>, <fpage>1</fpage>–<lpage>9</lpage>.</mixed-citation></ref><ref id="B13"><mixed-citation xmlns:xlink="http://www.w3.org/1999/xlink" xlink:type="simple"><person-group><name name-style="western"><surname>Moat</surname><given-names>J</given-names></name><name name-style="western"><surname>Smith</surname><given-names>P</given-names></name></person-group> (<year>2007</year>) Atlas of the vegetation of Madagascar. Royal Botanic Gardens, Kew.</mixed-citation></ref><ref id="B7"><mixed-citation xmlns:xlink="http://www.w3.org/1999/xlink" xlink:type="simple"><person-group><name name-style="western"><surname>Goodman</surname><given-names>SM</given-names></name><name name-style="western"><surname>Raherilalao</surname><given-names>MJ</given-names></name><name name-style="western"><surname>Wohlhauser</surname><given-names>S</given-names></name></person-group> (<year>2018</year>) The Terrestrial Protected Areas of Madagascar: Their History, Description and Biota. Association Vahatra, Antananarivo.</mixed-citation></ref><ref id="B11"><mixed-citation xmlns:xlink="http://www.w3.org/1999/xlink" xlink:type="simple"><person-group><name name-style="western"><surname>Leandri</surname><given-names>J</given-names></name></person-group> (<year>1942</year>) <article-title><italic><tp:taxon-name><tp:taxon-name-part taxon-name-part-type="genus">Acalypha</tp:taxon-name-part></tp:taxon-name></italic>. Contribution a l'etude des Euphorbiacées de Madagascar (VI).</article-title><source>Notululae Systematicae</source><volume>10</volume>: <fpage>252</fpage>–<lpage>290</lpage>.</mixed-citation></ref><ref id="B6"><mixed-citation xmlns:xlink="http://www.w3.org/1999/xlink" xlink:type="simple"><person-group><name name-style="western"><surname>Dudley</surname><given-names>N</given-names></name></person-group> (<year>2008</year>) <source>Guidelines for Applying Protected Area Management Categories.</source><publisher-name>Gland</publisher-name>, <publisher-loc>Switzerland, IUCN</publisher-loc>, <size units="page">86 pp</size>. <ext-link xlink:type="simple" ext-link-type="doi" xlink:href="10.2305/IUCN.CH.2008.PAPS.2.en">https://doi.org/10.2305/IUCN.CH.2008.PAPS.2.en</ext-link></mixed-citation></ref></ref-list></tp:taxon-treatment>
