# Supplementary material for: Four new species of Acalypha L. (Euphorbiaceae, Acalyphoideae) from the West Indian Ocean Region
Source: PhytoKeys. 2020 Feb 24;140:57–73. doi: 10.3897/phytokeys.140.50229 (PMC7052020; doi:10.3897/phytokeys.140.50229)
Supplement: XML Treatment for Acalypha mayottensis [file phytokeys.140.50229-treatment3.xml]

<!DOCTYPE tp:taxon-treatment
  PUBLIC "-//TaxonX//DTD Taxonomic Treatment Publishing DTD v0 20100105//EN" "tax-treatment-NSO.dtd">
<tp:taxon-treatment xmlns:tp="http://www.plazi.org/taxpub"><tp:treatment-meta><kwd-group><label>Taxon classification</label><kwd><named-content xmlns:xlink="http://www.w3.org/1999/xlink" content-type="kingdom">Plantae</named-content></kwd><kwd><named-content xmlns:xlink="http://www.w3.org/1999/xlink" content-type="order">Malpighiales</named-content></kwd><kwd><named-content xmlns:xlink="http://www.w3.org/1999/xlink" content-type="family">Euphorbiaceae</named-content></kwd></kwd-group><mixed-citation publication-type="journal"><person-group><name><surname>Montero-Muñoz</surname><given-names>Iris</given-names></name><name><surname>Levin</surname><given-names>Geoffrey A.</given-names></name><name><surname>Cardiel</surname><given-names>José M.</given-names></name></person-group><article-title>Four new species of <italic><tp:taxon-name><tp:taxon-name-part taxon-name-part-type="genus" reg="Acalypha">Acalypha</tp:taxon-name-part></tp:taxon-name></italic> L. (<tp:taxon-name><tp:taxon-name-part taxon-name-part-type="family">Euphorbiaceae</tp:taxon-name-part></tp:taxon-name>, <tp:taxon-name><tp:taxon-name-part taxon-name-part-type="subfamily">Acalyphoideae</tp:taxon-name-part></tp:taxon-name>) from the West Indian Ocean Region</article-title><source>PhytoKeys</source><day>24</day><month>2</month><year>2020</year><volume>140</volume><fpage>57</fpage><lpage>73</lpage><pub-id pub-id-type="doi">10.3897/phytokeys.140.50229</pub-id></mixed-citation></tp:treatment-meta><tp:nomenclature><label>3.</label><tp:taxon-name><object-id xmlns:xlink="http://www.w3.org/1999/xlink" content-type="arpha" xlink:type="simple">49D883A8-9224-5723-9C0E-34CC15B678F7</object-id>
            <tp:taxon-name-part taxon-name-part-type="genus" reg="Acalypha">Acalypha</tp:taxon-name-part>
            <tp:taxon-name-part taxon-name-part-type="species" reg="mayottensis">mayottensis</tp:taxon-name-part>
            <object-id xmlns:xlink="http://www.w3.org/1999/xlink" content-type="ipni" xlink:type="simple">urn:lsid:ipni.org:names:77206322-1</object-id>
          </tp:taxon-name><tp:taxon-authority>I.Montero &amp; Cardiel</tp:taxon-authority><tp:taxon-status xmlns:xlink="http://www.w3.org/1999/xlink" xlink:type="simple">sp. nov.</tp:taxon-status></tp:nomenclature><tp:treatment-sec sec-type="diagnosis" id="SECID0EUQAE"><title>Diagnosis.</title><p><italic><tp:taxon-name><tp:taxon-name-part taxon-name-part-type="genus" reg="Acalypha">Acalypha</tp:taxon-name-part> <tp:taxon-name-part taxon-name-part-type="species" reg="mayottensis">mayottensis</tp:taxon-name-part></tp:taxon-name></italic> I.Montero &amp; Cardiel is morphologically similar to <italic><tp:taxon-name><tp:taxon-name-part taxon-name-part-type="genus" reg="Acalypha">A.</tp:taxon-name-part> <tp:taxon-name-part taxon-name-part-type="species" reg="humbertii">humbertii</tp:taxon-name-part></tp:taxon-name></italic> Leandri, but differs from it mainly by having ovoid axillary buds with imbricate perules (vs. pyriform buds with superposed perules), triangular-lanceolate stipules c. 6 mm long (vs. linear stipules c. 3 mm long), and mature female bracts to 19 × 21 mm with crenate to subentire margins (vs. bracts to 6 × 8 mm with dentate margins).</p></tp:treatment-sec><tp:treatment-sec sec-type="material" id="SECID0EQRAE"><title>Type.</title><p>Mayotte. Mamoudzou commune: Îlot M’bouzi, <named-content xmlns:xlink="http://www.w3.org/1999/xlink" content-type="dwc:verbatimCoordinates" xlink:type="simple"><named-content content-type="geo-json" specific-use="{&#34;type&#34;:&#34;Point&#34;,&#34;coordinates&#34;:[45.235556,-12.813889]}" id="NCID0EZRAE" xlink:type="simple">12°48'50"S, 45°14'08"E</named-content></named-content>, 10–50 m, 22 Nov 2000, <italic>J.-N. Labat, F. Barthelat, C.M. Hladik &amp; A.B. Sifary 3268</italic>. (holotype: G [G00034240!]; isotypes: K!, MAO, MO [MO-2965774!], P [P00209719!]). Figs <xref ref-type="fig" rid="F4">4</xref>, <xref ref-type="fig" rid="F5">5</xref>.</p><fig id="F4" position="float" orientation="portrait"><object-id xmlns:xlink="http://www.w3.org/1999/xlink" content-type="doi" xlink:type="simple">10.3897/phytokeys.140.50229.figure4</object-id><object-id xmlns:xlink="http://www.w3.org/1999/xlink" content-type="arpha" xlink:type="simple">BA72D4AE-262F-57E9-9C60-D84B43D59B24</object-id><label>Figure 4.</label><caption><p><italic><tp:taxon-name><tp:taxon-name-part taxon-name-part-type="genus" reg="Acalypha">Acalypha</tp:taxon-name-part> <tp:taxon-name-part taxon-name-part-type="species" reg="mayottensis">mayottensis</tp:taxon-name-part></tp:taxon-name></italic><bold>A</bold> flowering branch <bold>B</bold> detail of lower leaf surface showing the domatia <bold>C</bold> detail of node, stipules, and petiole base <bold>D</bold> detail of node with axillary bud <bold>E</bold> mature female bract <bold>F</bold> ovary and styles <bold>G</bold> calyx of the female flower <bold>H</bold> capsule <bold>I</bold> seed. Based on <italic>J.-N. Labat, F. Barthelat, C.M. Hladik &amp; A.B. Sifary 3268</italic> (<bold>A–C</bold>), and <italic>J.-N. Labat, F. Barthelat, C.M. Hladik &amp; A.B. Sifary 3272</italic> (<bold>D–I</bold>). Illustration by Iris Montero Muñoz.</p></caption><graphic xmlns:xlink="http://www.w3.org/1999/xlink" xlink:href="phytokeys-140-057-g004.jpg" position="float" orientation="portrait" xlink:type="simple" id="oo_382708.jpg"><uri content-type="original_file" xlink:type="simple">https://binary.pensoft.net/fig/382708</uri></graphic></fig><fig id="F5" position="float" orientation="portrait"><object-id xmlns:xlink="http://www.w3.org/1999/xlink" content-type="doi" xlink:type="simple">10.3897/phytokeys.140.50229.figure5</object-id><object-id xmlns:xlink="http://www.w3.org/1999/xlink" content-type="arpha" xlink:type="simple">97CFC45C-89FC-5723-9DCD-4A7C8F9DAFA8</object-id><label>Figure 5.</label><caption><p><italic><tp:taxon-name><tp:taxon-name-part taxon-name-part-type="genus" reg="Acalypha">Acalypha</tp:taxon-name-part> <tp:taxon-name-part taxon-name-part-type="species" reg="mayottensis">mayottensis</tp:taxon-name-part></tp:taxon-name></italic><bold>A</bold> habit <bold>B</bold> flowering branch <bold>C</bold> female flower subtended by mature bract <bold>D</bold> capsule subtended by mature bract. Field images of type specimen. Photographs by Jean-Noël Labat.</p></caption><graphic xmlns:xlink="http://www.w3.org/1999/xlink" xlink:href="phytokeys-140-057-g005.jpg" position="float" orientation="portrait" xlink:type="simple" id="oo_382709.jpg"><uri content-type="original_file" xlink:type="simple">https://binary.pensoft.net/fig/382709</uri></graphic></fig></tp:treatment-sec><tp:treatment-sec sec-type="description" id="SECID0E1UAE"><title>Description.</title><p><bold><italic>Shrubs</italic></bold> to 5 m high, deciduous, monoecious. <bold><italic>Young branches</italic></bold> laxly pubescent, with simple, erect trichomes c. 1 mm long; <bold><italic>Older branches</italic></bold> glabrous. <bold><italic>Axillary buds</italic></bold> ovoid, c. 3 × 2.3 mm, perules 2, imbricate, blackish, chartaceous, glabrous. <bold><italic>Stipules</italic></bold> caducous, c. 6 mm long, linear to triangular-lanceolate, becoming filiform when mature, sparsely hairy, glabrescent, margins translucent, with some glands. <bold><italic>Petioles</italic></bold> slender, (2–) 3–5 (–6) cm long, pubescent with simple, antrorsely curved, trichomes. <bold><italic>Leaf blades</italic></bold> 5–10 × 3–6 cm, ovate-lanceolate to elliptic-lanceolate, membranous; base rounded to subcordate; margins crenate-serrate to subentire, slightly revolute, teeth minute, rounded, sinuses ciliate; apex subacuminate to acuminate, acumen c. 1.5 cm long, rounded; upper surface pubescent with simple, thin, patent, trichomes, glabrescent; lower surface with indumentum similar to that found on upper surface, but more dense; axils of the secondary veins with minute, sparsely hairy, pocket-shaped domatia, sometimes only hair-tuft domatia; venation actinodromous, with 3 veins at the base, secondary veins 4–6 per side. <bold><italic>Stipels absent. Inflorescences</italic></bold> androgynous, axillary, to 6 cm long, spiciform, with 1–2 female bracts near the base and a male segment distally; peduncle thick, c. 1.5 cm long, laxly pubescent, trichomes similar to those found on the young branches, glabrescent; male segment c. 4 cm long. <bold><italic>Female bracts</italic></bold> sessile, enlarging in fruit to 19 × 21 mm, subreniform, sparsely hairy with simple, erect trichomes c. 1.5 mm long on veins and margins, glabrescent; margins crenate to subentire, sometimes dentate in young bracts. <bold><italic>Male flowers</italic></bold> inconspicuous, pedicel c. 1 mm long, glabrous; buds c. 0.7 mm diameter, sparsely hairy, with arachnoid trichomes. <bold><italic>Female flowers</italic></bold> solitary, sessile; sepals 3[4], connate at base, c. 0.7 mm long, ovate-triangular, sparsely hairy with simple, arachnoid trichomes; ovary 3-locular, c. 1 mm diameter, echinate and hispid; styles 3, c. 3 mm long, free at the base, rachis thick, appressed-pubescent, each divided into 8–10 segments. <bold><italic>Capsules</italic></bold> to 4 mm diameter, echinate and hispid, with simple, erect trichomes c. 1 mm long, and conical projections c. 1 mm long, subacute. <bold><italic>Seeds pyriform</italic></bold>, 2.5 × 2 mm, minutely foveolate.</p></tp:treatment-sec><tp:treatment-sec sec-type="distribution" id="SECID0EJWAE"><title>Distribution and habitat.</title><p><italic><tp:taxon-name><tp:taxon-name-part taxon-name-part-type="genus" reg="Acalypha">Acalypha</tp:taxon-name-part> <tp:taxon-name-part taxon-name-part-type="species" reg="mayottensis">mayottensis</tp:taxon-name-part></tp:taxon-name></italic> is endemic to Mayotte, a French overseas department in the Comoros Archipelago, and presumably restricted to the Mbouzi islet (Fig. <xref ref-type="fig" rid="F2">2</xref>). Mbouzi is a small, volcanic, unoccupied islet, of 82 ha, located east of the main island (Grande-Terre). It has a tropical humid climate, with two seasons: one cool and dry, the other hot and wet, resulting from shifts in the Intertropical Convergence Zone. Mbouzi is mainly covered by secondary dry deciduous forest (<xref ref-type="bibr" rid="B3">Boullet and Traclet 2018</xref>). According to the specimens’ labels, <italic><tp:taxon-name><tp:taxon-name-part taxon-name-part-type="genus" reg="Acalypha">A.</tp:taxon-name-part> <tp:taxon-name-part taxon-name-part-type="species" reg="mayottensis">mayottensis</tp:taxon-name-part></tp:taxon-name></italic> is a common deciduous bush on the islet, growing in deciduous forest, in ravines and stony areas, from 10 to 90 m elevation.</p></tp:treatment-sec><tp:treatment-sec sec-type="etymology" id="SECID0ENXAE"><title>Etymology.</title><p>The proposed epithet refers to Mayotte island, to which the small Mbouzi islet belongs.</p></tp:treatment-sec><tp:treatment-sec sec-type="conservation status" id="SECID0ESXAE"><title>Conservation status.</title><p><italic><tp:taxon-name><tp:taxon-name-part taxon-name-part-type="genus" reg="Acalypha">Acalypha</tp:taxon-name-part> <tp:taxon-name-part taxon-name-part-type="species" reg="mayottensis">mayottensis</tp:taxon-name-part></tp:taxon-name></italic> is only known from Mbouzi islet. The extent of occurrence (<abbrev xmlns:xlink="http://www.w3.org/1999/xlink" xlink:title="extent of occurrence" id="ABBRID0EDYAE" xlink:type="simple">EOO</abbrev>) is estimated to be 0.017 km<sup>2</sup>. Its area of occupancy (<abbrev xmlns:xlink="http://www.w3.org/1999/xlink" xlink:title="area of occupancy" id="ABBRID0EJYAE" xlink:type="simple">AOO</abbrev>) is estimated to be 8 km<sup>2</sup>. Mbouzi islet was declared a “Réserve Naturelle Nationale” in 2007, a category IV protected area (<xref ref-type="bibr" rid="B6">Dudley 2008</xref>). In the 1990s the islet had lost 70% of its original forests due to agricultural activities. Mbouzi currently conserves 10% of its natural and subnatural forest (<xref ref-type="bibr" rid="B3">Boullet and Traclet 2018</xref>). Currently, the most serious threat is invasive species, both animals, such as <italic><tp:taxon-name><tp:taxon-name-part taxon-name-part-type="genus" reg="Eulemur">Eulemur</tp:taxon-name-part> <tp:taxon-name-part taxon-name-part-type="species" reg="fulvus">fulvus</tp:taxon-name-part></tp:taxon-name></italic>, and plants, such as <italic><tp:taxon-name><tp:taxon-name-part taxon-name-part-type="genus" reg="Antigonon">Antigonon</tp:taxon-name-part> <tp:taxon-name-part taxon-name-part-type="species" reg="leptopus">leptopus</tp:taxon-name-part></tp:taxon-name></italic>, <italic><tp:taxon-name><tp:taxon-name-part taxon-name-part-type="genus" reg="Lantana">Lantana</tp:taxon-name-part> <tp:taxon-name-part taxon-name-part-type="species" reg="strigocamara">strigocamara</tp:taxon-name-part></tp:taxon-name></italic>, <italic><tp:taxon-name><tp:taxon-name-part taxon-name-part-type="genus" reg="Leucaena">Leucaena</tp:taxon-name-part> <tp:taxon-name-part taxon-name-part-type="species" reg="leucocephala">leucocephala</tp:taxon-name-part></tp:taxon-name></italic>, <italic><tp:taxon-name><tp:taxon-name-part taxon-name-part-type="genus" reg="Litsea">Litsea</tp:taxon-name-part> <tp:taxon-name-part taxon-name-part-type="species" reg="glutinosa">glutinosa</tp:taxon-name-part></tp:taxon-name></italic>, <italic><tp:taxon-name><tp:taxon-name-part taxon-name-part-type="genus" reg="Spathodea">Spathodea</tp:taxon-name-part> <tp:taxon-name-part taxon-name-part-type="species" reg="campanulata">campanulata</tp:taxon-name-part></tp:taxon-name></italic> and <italic><tp:taxon-name><tp:taxon-name-part taxon-name-part-type="genus" reg="Furcraea">Furcraea</tp:taxon-name-part> <tp:taxon-name-part taxon-name-part-type="species" reg="foetida">foetida</tp:taxon-name-part></tp:taxon-name></italic> (<xref ref-type="bibr" rid="B3">Boullet and Traclet 2018</xref>, <xref ref-type="bibr" rid="B18">Quintard et al. 2019</xref>). <italic><tp:taxon-name><tp:taxon-name-part taxon-name-part-type="genus" reg="Acalypha">A.</tp:taxon-name-part> <tp:taxon-name-part taxon-name-part-type="species" reg="mayottensis">mayottensis</tp:taxon-name-part></tp:taxon-name></italic> is assigned a preliminary IUCN conservation status of Critically Endangered: CR B1ab(i,iii) + B2ab(ii,iii).</p></tp:treatment-sec><tp:treatment-sec sec-type="Additional specimen examined" id="SECID0EX2AE"><title>Additional specimen examined</title><p><bold>(paratypes).</bold> Mayotte. Mamoudzou commune: Îlot M’Bouzi, <named-content xmlns:xlink="http://www.w3.org/1999/xlink" content-type="dwc:verbatimCoordinates" xlink:type="simple"><named-content content-type="geo-json" specific-use="{&#34;type&#34;:&#34;Point&#34;,&#34;coordinates&#34;:[45.235000,-12.815833]}" id="NCID0EC3AE" xlink:type="simple">12°48'57"S, 45°14'06"E</named-content></named-content>, 90 m, 22 Nov 2000, <italic>J.-N. Labat, F. Barthelat, C.M. Hladik &amp; A.B. Sifary 3272</italic> (G [G00034255!], K!, MAO, MO [MO-2966248!], P [P00209724!, P00209725!]); Îlot M’Bouzi, <named-content xmlns:xlink="http://www.w3.org/1999/xlink" content-type="dwc:verbatimCoordinates" xlink:type="simple"><named-content content-type="geo-json" specific-use="{&#34;type&#34;:&#34;Point&#34;,&#34;coordinates&#34;:[45.235000,-12.810833]}" id="NCID0EM3AE" xlink:type="simple">12°48'39"S, 45°14'06"E</named-content></named-content>, 26 Dec 2002, <italic>F. Barthelat, A. de Vanssay &amp; G. Rembert 1112</italic> (MAO, P [P00339165!]); precise location unknown, probably from M’Bouzi islet, 01 Jan 2010, <italic>G. Viscardi 310</italic> (HKM, P [P02439826!]).</p></tp:treatment-sec><tp:treatment-sec sec-type="notes" id="SECID0EV3AE"><title>Notes.</title><p>Five other species of <italic><tp:taxon-name><tp:taxon-name-part taxon-name-part-type="genus" reg="Acalypha">Acalypha</tp:taxon-name-part></tp:taxon-name></italic> are known from Mayotte: <italic><tp:taxon-name><tp:taxon-name-part taxon-name-part-type="genus" reg="Acalypha">Acalypha</tp:taxon-name-part> <tp:taxon-name-part taxon-name-part-type="species" reg="chibomboa">chibomboa</tp:taxon-name-part></tp:taxon-name></italic> Baill., <italic><tp:taxon-name><tp:taxon-name-part taxon-name-part-type="genus" reg="Acalypha">A.</tp:taxon-name-part> <tp:taxon-name-part taxon-name-part-type="species" reg="indica">indica</tp:taxon-name-part></tp:taxon-name></italic> L., <italic><tp:taxon-name><tp:taxon-name-part taxon-name-part-type="genus" reg="Acalypha">A.</tp:taxon-name-part> <tp:taxon-name-part taxon-name-part-type="species" reg="lanceolata">lanceolata</tp:taxon-name-part></tp:taxon-name></italic> (Müll.Arg.) Radcl.-Sm., <italic><tp:taxon-name><tp:taxon-name-part taxon-name-part-type="genus" reg="Acalypha">A.</tp:taxon-name-part> <tp:taxon-name-part taxon-name-part-type="species" reg="paxii">paxii</tp:taxon-name-part></tp:taxon-name></italic> Aug.D.C., and <italic><tp:taxon-name><tp:taxon-name-part taxon-name-part-type="genus" reg="Acalypha">A.</tp:taxon-name-part> <tp:taxon-name-part taxon-name-part-type="species" reg="richardiana">richardiana</tp:taxon-name-part></tp:taxon-name></italic> Baill. <italic><tp:taxon-name><tp:taxon-name-part taxon-name-part-type="genus" reg="Acalypha">A.</tp:taxon-name-part> <tp:taxon-name-part taxon-name-part-type="species" reg="mayottensis">mayottensis</tp:taxon-name-part></tp:taxon-name></italic> does not strongly resemble any of them. The only other <italic><tp:taxon-name><tp:taxon-name-part taxon-name-part-type="genus" reg="Acalypha">Acalypha</tp:taxon-name-part></tp:taxon-name></italic> species known from Mbouzi islet is <italic><tp:taxon-name><tp:taxon-name-part taxon-name-part-type="genus" reg="Acalypha">A.</tp:taxon-name-part> <tp:taxon-name-part taxon-name-part-type="species" reg="richardiana">richardiana</tp:taxon-name-part></tp:taxon-name></italic>, which differs mainly by having sessile androgynous inflorescences and mature female bracts subrounded, c. 7 × 6 mm (vs. pedunculate androgynous inflorescences and mature female bracts subreniform, c. 19 × 21 mm in <italic><tp:taxon-name><tp:taxon-name-part taxon-name-part-type="genus" reg="Acalypha">A.</tp:taxon-name-part> <tp:taxon-name-part taxon-name-part-type="species" reg="mayottensis">mayottensis</tp:taxon-name-part></tp:taxon-name></italic>). The herbarium specimens of <italic><tp:taxon-name><tp:taxon-name-part taxon-name-part-type="genus" reg="Acalypha">A.</tp:taxon-name-part> <tp:taxon-name-part taxon-name-part-type="species" reg="mayottensis">mayottensis</tp:taxon-name-part></tp:taxon-name></italic> had been previously identified as <italic><tp:taxon-name><tp:taxon-name-part taxon-name-part-type="genus" reg="Acalypha">A.</tp:taxon-name-part> <tp:taxon-name-part taxon-name-part-type="species" reg="claoxyloides">claoxyloides</tp:taxon-name-part></tp:taxon-name></italic> Hutch., endemic to the Seychelles Archipelago, but it clearly differs by having flattened resinous glands on lower leaf surface, female bracts and flowers, and smooth capsules (vs. resinous glands absent and echinate capsules in <italic><tp:taxon-name><tp:taxon-name-part taxon-name-part-type="genus" reg="Acalypha">A.</tp:taxon-name-part> <tp:taxon-name-part taxon-name-part-type="species" reg="mayottensis">mayottensis</tp:taxon-name-part></tp:taxon-name></italic>).</p></tp:treatment-sec><tp:treatment-sec><!--Section generated to contain objects referenced in tp:taxon-treatment.--><fig id="F2" position="float" orientation="portrait"><object-id xmlns:xlink="http://www.w3.org/1999/xlink" content-type="doi" xlink:type="simple">10.3897/phytokeys.140.50229.figure2</object-id><object-id xmlns:xlink="http://www.w3.org/1999/xlink" content-type="arpha" xlink:type="simple">97F15803-970C-5F63-BEA4-B55262589C51</object-id><label>Figure 2.</label><caption><p>Map of Madagascar and the Mayotte island showing the distributions of <italic><tp:taxon-name><tp:taxon-name-part taxon-name-part-type="genus" reg="Acalypha">Acalypha</tp:taxon-name-part> <tp:taxon-name-part taxon-name-part-type="species" reg="gillespieae">gillespieae</tp:taxon-name-part></tp:taxon-name></italic> (square), <italic><tp:taxon-name><tp:taxon-name-part taxon-name-part-type="genus" reg="Acalypha">A.</tp:taxon-name-part> <tp:taxon-name-part taxon-name-part-type="species" reg="leandrii">leandrii</tp:taxon-name-part></tp:taxon-name></italic> (rhombus), <italic><tp:taxon-name><tp:taxon-name-part taxon-name-part-type="genus" reg="Acalypha">A.</tp:taxon-name-part> <tp:taxon-name-part taxon-name-part-type="species" reg="mayottensis">mayottensis</tp:taxon-name-part></tp:taxon-name></italic> (triangle) and <italic><tp:taxon-name><tp:taxon-name-part taxon-name-part-type="genus" reg="Acalypha">A.</tp:taxon-name-part> <tp:taxon-name-part taxon-name-part-type="species" reg="nusbaumeri">nusbaumeri</tp:taxon-name-part></tp:taxon-name></italic> (circle).</p></caption><graphic xmlns:xlink="http://www.w3.org/1999/xlink" xlink:href="phytokeys-140-057-g002.jpg" position="float" orientation="portrait" xlink:type="simple" id="oo_382705.jpg"><uri content-type="original_file" xlink:type="simple">https://binary.pensoft.net/fig/382705</uri></graphic></fig></tp:treatment-sec><ref-list><ref id="B3"><mixed-citation xmlns:xlink="http://www.w3.org/1999/xlink" xlink:type="simple"><person-group><name name-style="western"><surname>Boullet</surname><given-names>V</given-names></name><name name-style="western"><surname>Traclet</surname><given-names>S</given-names></name></person-group> (<year>2018</year>) Analyse et cartographies des végétations de la Réserve naturelle nationale de l’îlot Mbouzi (Mayotte). Rapport technique non publié, Conservatoire Botanique National de Mascarin, 1–150. [106 pp. annexes]</mixed-citation></ref><ref id="B6"><mixed-citation xmlns:xlink="http://www.w3.org/1999/xlink" xlink:type="simple"><person-group><name name-style="western"><surname>Dudley</surname><given-names>N</given-names></name></person-group> (<year>2008</year>) <source>Guidelines for Applying Protected Area Management Categories.</source><publisher-name>Gland</publisher-name>, <publisher-loc>Switzerland, IUCN</publisher-loc>, <size units="page">86 pp</size>. <ext-link xlink:type="simple" ext-link-type="doi" xlink:href="10.2305/IUCN.CH.2008.PAPS.2.en">https://doi.org/10.2305/IUCN.CH.2008.PAPS.2.en</ext-link></mixed-citation></ref><ref id="B18"><mixed-citation xmlns:xlink="http://www.w3.org/1999/xlink" xlink:type="simple"><person-group><name name-style="western"><surname>Quintard</surname><given-names>B</given-names></name><name name-style="western"><surname>Lefaux</surname><given-names>B</given-names></name><name name-style="western"><surname>Lécu</surname><given-names>A</given-names></name><name name-style="western"><surname>Niphuis</surname><given-names>H</given-names></name><name name-style="western"><surname>Roux</surname><given-names>P</given-names></name><name name-style="western"><surname>Ortiz</surname><given-names>K</given-names></name></person-group> (<year>2019</year>) <article-title>Biomedical evaluation of a brown lemur (<italic><tp:taxon-name><tp:taxon-name-part taxon-name-part-type="genus">Eulemur</tp:taxon-name-part> <tp:taxon-name-part taxon-name-part-type="species">fulvus</tp:taxon-name-part></tp:taxon-name></italic> spp.) population from Mbouzi islet, Mayotte island.</article-title><source>Journal of Zoo and Wildlife Medicine</source><volume>50</volume>(<issue>3</issue>): <fpage>650</fpage>–<lpage>658</lpage>. <ext-link xlink:type="simple" ext-link-type="doi" xlink:href="10.1638/2017-0240">https://doi.org/10.1638/2017-0240</ext-link></mixed-citation></ref></ref-list></tp:taxon-treatment>
