# Supplementary material for: Four new species of Acalypha L. (Euphorbiaceae, Acalyphoideae) from the West Indian Ocean Region
Source: PhytoKeys. 2020 Feb 24;140:57–73. doi: 10.3897/phytokeys.140.50229 (PMC7052020; doi:10.3897/phytokeys.140.50229)
Supplement: XML Treatment for Acalypha nusbaumeri [file phytokeys.140.50229-treatment4.xml]

<!DOCTYPE tp:taxon-treatment
  PUBLIC "-//TaxonX//DTD Taxonomic Treatment Publishing DTD v0 20100105//EN" "tax-treatment-NSO.dtd">
<tp:taxon-treatment xmlns:tp="http://www.plazi.org/taxpub"><tp:treatment-meta><kwd-group><label>Taxon classification</label><kwd><named-content xmlns:xlink="http://www.w3.org/1999/xlink" content-type="kingdom">Plantae</named-content></kwd><kwd><named-content xmlns:xlink="http://www.w3.org/1999/xlink" content-type="order">Malpighiales</named-content></kwd><kwd><named-content xmlns:xlink="http://www.w3.org/1999/xlink" content-type="family">Euphorbiaceae</named-content></kwd></kwd-group><mixed-citation publication-type="journal"><person-group><name><surname>Montero-Muñoz</surname><given-names>Iris</given-names></name><name><surname>Levin</surname><given-names>Geoffrey A.</given-names></name><name><surname>Cardiel</surname><given-names>José M.</given-names></name></person-group><article-title>Four new species of <italic><tp:taxon-name><tp:taxon-name-part taxon-name-part-type="genus" reg="Acalypha">Acalypha</tp:taxon-name-part></tp:taxon-name></italic> L. (<tp:taxon-name><tp:taxon-name-part taxon-name-part-type="family">Euphorbiaceae</tp:taxon-name-part></tp:taxon-name>, <tp:taxon-name><tp:taxon-name-part taxon-name-part-type="subfamily">Acalyphoideae</tp:taxon-name-part></tp:taxon-name>) from the West Indian Ocean Region</article-title><source>PhytoKeys</source><day>24</day><month>2</month><year>2020</year><volume>140</volume><fpage>57</fpage><lpage>73</lpage><pub-id pub-id-type="doi">10.3897/phytokeys.140.50229</pub-id></mixed-citation></tp:treatment-meta><tp:nomenclature><label>4.</label><tp:taxon-name><object-id xmlns:xlink="http://www.w3.org/1999/xlink" content-type="arpha" xlink:type="simple">6A5980B2-0EAB-5813-B8C6-BEE41AEF0A4E</object-id>
            <tp:taxon-name-part taxon-name-part-type="genus" reg="Acalypha">Acalypha</tp:taxon-name-part>
            <tp:taxon-name-part taxon-name-part-type="species" reg="nusbaumeri">nusbaumeri</tp:taxon-name-part>
            <object-id xmlns:xlink="http://www.w3.org/1999/xlink" content-type="ipni" xlink:type="simple">urn:lsid:ipni.org:names:77206323-1</object-id>
          </tp:taxon-name><tp:taxon-authority>I.Montero &amp; Cardiel</tp:taxon-authority><tp:taxon-status xmlns:xlink="http://www.w3.org/1999/xlink" xlink:type="simple">sp. nov.</tp:taxon-status></tp:nomenclature><tp:treatment-sec sec-type="diagnosis" id="SECID0EMCAG"><title>Diagnosis.</title><p><italic><tp:taxon-name><tp:taxon-name-part taxon-name-part-type="genus" reg="Acalypha">Acalypha</tp:taxon-name-part> <tp:taxon-name-part taxon-name-part-type="species" reg="nusbaumeri">nusbaumeri</tp:taxon-name-part></tp:taxon-name></italic> I.Montero &amp; Cardiel is morphologically similar to <italic><tp:taxon-name><tp:taxon-name-part taxon-name-part-type="genus" reg="Acalypha">A.</tp:taxon-name-part> <tp:taxon-name-part taxon-name-part-type="species" reg="perrierii">perrierii</tp:taxon-name-part></tp:taxon-name></italic> Leandri, but differs from it mainly by having leaf blades with subacuminate apices (vs. leaf blades with caudate apices), inflorescences to 1.7 cm long (vs. inflorescences to 3 cm long), and mature female bracts 2 × 2.5 mm, translucent, with crenate margins and two basal bracteoles (vs. bracts 7 × 12 mm, opaque, with entire margins and no bracteoles).</p></tp:treatment-sec><tp:treatment-sec sec-type="material" id="SECID0EIDAG"><title>Type.</title><p>Madagascar. Reg. Sava [Prov. Antsiranana]: sous-préfecture de Vohemar. Commune rurale de Daraina, forêt de Bekaraoka, partie nord, <named-content xmlns:xlink="http://www.w3.org/1999/xlink" content-type="dwc:verbatimCoordinates" xlink:type="simple"><named-content content-type="geo-json" specific-use="{&#34;type&#34;:&#34;Point&#34;,&#34;coordinates&#34;:[49.700000,-13.100000]}" id="NCID0ERDAG" xlink:type="simple">13°06'S, 49°42'E</named-content></named-content>, 177 m, 13 Feb 2004, <italic>L. Nusbaumer &amp; P. Ranirison LN1169.</italic> (holotype: G [G00028080!]; isotypes: K!, MO!, P [P05547228!, P01152829!]). Fig. <xref ref-type="fig" rid="F6">6</xref>.</p><fig id="F6" position="float" orientation="portrait"><object-id xmlns:xlink="http://www.w3.org/1999/xlink" content-type="doi" xlink:type="simple">10.3897/phytokeys.140.50229.figure6</object-id><object-id xmlns:xlink="http://www.w3.org/1999/xlink" content-type="arpha" xlink:type="simple">7AC1557B-EE56-5589-8C79-2E2562100699</object-id><label>Figure 6.</label><caption><p><italic><tp:taxon-name><tp:taxon-name-part taxon-name-part-type="genus" reg="Acalypha">Acalypha</tp:taxon-name-part> <tp:taxon-name-part taxon-name-part-type="species" reg="nusbaumeri">nusbaumeri</tp:taxon-name-part></tp:taxon-name></italic><bold>A</bold> flowering branch <bold>B</bold> detail of lower leaf surface showing the pocket-shaped domatia <bold>C</bold> detail of node, stipules, and petiole base <bold>D</bold> detail of node with axillary bud <bold>E</bold> mature female bract with bracteoles <bold>F</bold> ovary and styles <bold>G</bold> calyx of the female flower <bold>H</bold> capsule. Based on <italic>L. Nusbaumer &amp; P. Ranirison LN1169</italic>. Illustration by Iris Montero Muñoz.</p></caption><graphic xmlns:xlink="http://www.w3.org/1999/xlink" xlink:href="phytokeys-140-057-g006.jpg" position="float" orientation="portrait" xlink:type="simple" id="oo_382710.jpg"><uri content-type="original_file" xlink:type="simple">https://binary.pensoft.net/fig/382710</uri></graphic></fig></tp:treatment-sec><tp:treatment-sec sec-type="description" id="SECID0EGFAG"><title>Description.</title><p><bold><italic>Shrubs</italic></bold> to 0.8 m high, probably deciduous, monoecious. <bold><italic>Young branches</italic></bold> very slender, divaricate, blackish, pubescent with simple, antrorsely curved trichomes; older branches glabrous. <bold><italic>Axillary buds</italic></bold> spherical, c. 1 mm diameter, perules 2, imbricate, membranous, external perule dentate, sparsely hairy. <bold><italic>Stipules</italic></bold> caducous, c. 2 mm, triangular-lanceolate, with a prominent central rib, sparsely hairy with simple, short, erect trichomes. <bold><italic>Petioles</italic></bold> slender, 2–3.5 (–4.5) cm long, with indumentum similar to that found on young branches. <bold><italic>Leaf blades</italic></bold> 5–8.5 × 2.5–5 cm, ovate-lanceolate to elliptic-lanceolate, thin-membranous; base obtuse to rounded; margins crenate-serrate; teeth rounded; apex subacuminate, acumen c. 0.5 mm long, rounded and mucronate at apex; upper surface subglabrous, with simple, short, antrorsly curved trichomes on veins; lower surface with indumentum similar to that found on upper surface, axils of the secondary veins with pocket-shaped, sparsely hairy domatia; venation actinodromous, with 3 or 5 veins at the base, secondary veins 3–4 per side. <bold><italic>Stipels</italic></bold> absent<bold>. <italic>Inflorescences</italic></bold> inconspicuous, androgynous, axillary, c. 1.7 cm long, spiciform, mostly male with 1 female bract near the base; peduncle thick, c. 0.5 cm long, with indumentum similar to that found on the young branches; male segment c. 7 cm long. <bold><italic>Female bracts</italic></bold> sessile, translucent, enlarging in fruit to 2 × 2.5 mm, orbicular-reniform, subglabrous, with short, simple trichomes on teeth and veins, margins crenate. <bold><italic>Bracteoles</italic></bold> linear-lanceolate, c. 0.5 mm long, sparsely hairy, with short, simple trichomes, and some sessile glands on the margins. <bold><italic>Male flowers</italic></bold> inconspicuous, pedicel c. 0.5 mm long, sparsely hairy; buds c. 0.8 mm diameter, glabrous, papillose. <bold><italic>Female flowers</italic></bold> solitary, sessile; sepals 3, free at base, c. 1 mm long, lanceolate, ciliate with short, simple trichomes; ovary 3-locular, c. 1 mm diameter, densely hispid; styles 3, c. 3.5 mm long, free at the base, each divided into 8–10 slender segments, rachis sparsely hairy. <bold><italic>Capsules</italic></bold> (immature) to 2 mm diam., echinate, with projections c. 1 mm long, pubescent with simple, short erect trichomes c. 0.5 mm long. <bold><italic>Seeds</italic></bold> too young to describe.</p></tp:treatment-sec><tp:treatment-sec sec-type="distribution" id="SECID0EZGAG"><title>Distribution and habitat.</title><p><italic><tp:taxon-name><tp:taxon-name-part taxon-name-part-type="genus" reg="Acalypha">Acalypha</tp:taxon-name-part> <tp:taxon-name-part taxon-name-part-type="species" reg="nusbaumeri">nusbaumeri</tp:taxon-name-part></tp:taxon-name></italic> is only known from Bekaraoka forest, in the Loky-Manambato protected area, in Sava Region, northern Madagascar (Fig. <xref ref-type="fig" rid="F2">2</xref>). This area has a seasonally dry climate (<xref ref-type="bibr" rid="B22">Schatz 2000</xref>; <xref ref-type="bibr" rid="B7">Goodman et al. 2018</xref>). Regarding its vegetation, Loky-Manambato is a special area because it is between the Eastern Humid and Western Dry phytogeographic domains and so has many types of vegetation (<xref ref-type="bibr" rid="B17">Nusbaumer et al. 2010</xref>). Bekaraoka forest has dry deciduous forest on basement rocks (<xref ref-type="bibr" rid="B13">Moat and Smith 2007</xref>, <xref ref-type="bibr" rid="B7">Goodman et al. 2018</xref>), which seems to be the characteristic habitat of <italic><tp:taxon-name><tp:taxon-name-part taxon-name-part-type="genus" reg="Acalypha">A.</tp:taxon-name-part> <tp:taxon-name-part taxon-name-part-type="species" reg="nusbaumeri">nusbaumeri</tp:taxon-name-part></tp:taxon-name></italic>.</p></tp:treatment-sec><tp:treatment-sec sec-type="etymology" id="SECID0ENIAG"><title>Etymology.</title><p>The proposed epithet honors Louis Nusbaumer, researcher and curator of Conservatoire et Jardin botaniques de la Ville de Genève, Switzerland. He works on the systematics, phylogeny, biogeography, and conservation of Malagasy plants. Nusbaumer is also the collector, with Patrick Ranirison, of the type specimen of this species.</p></tp:treatment-sec><tp:treatment-sec sec-type="conservation status" id="SECID0ESIAG"><title>Conservation status.</title><p><italic><tp:taxon-name><tp:taxon-name-part taxon-name-part-type="genus" reg="Acalypha">Acalypha</tp:taxon-name-part> <tp:taxon-name-part taxon-name-part-type="species" reg="nusbaumeri">nusbaumeri</tp:taxon-name-part></tp:taxon-name></italic> is only known from one collection. The extent of occurrence (<abbrev xmlns:xlink="http://www.w3.org/1999/xlink" xlink:title="extent of occurrence" id="ABBRID0EDJAG" xlink:type="simple">EOO</abbrev>) could not be calculated. Its area of occupancy (<abbrev xmlns:xlink="http://www.w3.org/1999/xlink" xlink:title="area of occupancy" id="ABBRID0EHJAG" xlink:type="simple">AOO</abbrev>) is estimated to be 8 km<sup>2</sup>. Loky-Manambato is a category V (<xref ref-type="bibr" rid="B7">Goodman et al. 2018</xref>) protected area since 2005. The forest in this region has been degraded and continues to be threatened by slash and burn agriculture, fires to clear land for grazing, illegal cutting of precious woods, and in some areas, as Bekaraoka, gold extraction (<xref ref-type="bibr" rid="B25">Vargas et al. 2002</xref>, <xref ref-type="bibr" rid="B19">Rakotondravony 2009</xref>, <xref ref-type="bibr" rid="B7">Goodman et al. 2018</xref>). <italic><tp:taxon-name><tp:taxon-name-part taxon-name-part-type="genus" reg="Acalypha">Acalypha</tp:taxon-name-part> <tp:taxon-name-part taxon-name-part-type="species" reg="nusbaumeri">nusbaumeri</tp:taxon-name-part></tp:taxon-name></italic> is assigned a preliminary IUCN conservation status of Critically Endangered: CR B2ab(ii,iii).</p></tp:treatment-sec><tp:treatment-sec><!--Section generated to contain objects referenced in tp:taxon-treatment.--><fig id="F2" position="float" orientation="portrait"><object-id xmlns:xlink="http://www.w3.org/1999/xlink" content-type="doi" xlink:type="simple">10.3897/phytokeys.140.50229.figure2</object-id><object-id xmlns:xlink="http://www.w3.org/1999/xlink" content-type="arpha" xlink:type="simple">97F15803-970C-5F63-BEA4-B55262589C51</object-id><label>Figure 2.</label><caption><p>Map of Madagascar and the Mayotte island showing the distributions of <italic><tp:taxon-name><tp:taxon-name-part taxon-name-part-type="genus" reg="Acalypha">Acalypha</tp:taxon-name-part> <tp:taxon-name-part taxon-name-part-type="species" reg="gillespieae">gillespieae</tp:taxon-name-part></tp:taxon-name></italic> (square), <italic><tp:taxon-name><tp:taxon-name-part taxon-name-part-type="genus" reg="Acalypha">A.</tp:taxon-name-part> <tp:taxon-name-part taxon-name-part-type="species" reg="leandrii">leandrii</tp:taxon-name-part></tp:taxon-name></italic> (rhombus), <italic><tp:taxon-name><tp:taxon-name-part taxon-name-part-type="genus" reg="Acalypha">A.</tp:taxon-name-part> <tp:taxon-name-part taxon-name-part-type="species" reg="mayottensis">mayottensis</tp:taxon-name-part></tp:taxon-name></italic> (triangle) and <italic><tp:taxon-name><tp:taxon-name-part taxon-name-part-type="genus" reg="Acalypha">A.</tp:taxon-name-part> <tp:taxon-name-part taxon-name-part-type="species" reg="nusbaumeri">nusbaumeri</tp:taxon-name-part></tp:taxon-name></italic> (circle).</p></caption><graphic xmlns:xlink="http://www.w3.org/1999/xlink" xlink:href="phytokeys-140-057-g002.jpg" position="float" orientation="portrait" xlink:type="simple" id="oo_382705.jpg"><uri content-type="original_file" xlink:type="simple">https://binary.pensoft.net/fig/382705</uri></graphic></fig></tp:treatment-sec><ref-list><ref id="B22"><mixed-citation xmlns:xlink="http://www.w3.org/1999/xlink" xlink:type="simple"><person-group><name name-style="western"><surname>Schatz</surname><given-names>GE</given-names></name></person-group> (<year>2000</year>) <article-title>Endemism in the Malagasy tree flora.</article-title> In: <person-group><name name-style="western"><surname>Lourenço</surname><given-names>WR</given-names></name><name name-style="western"><surname>Goodman</surname><given-names>SM</given-names></name></person-group> (<role>Eds</role>) <issue-title>Diversité et Endémisme à Madagascar.</issue-title><source>Mémoires de la Société Biogéographie, Paris</source>, <fpage>1</fpage>–<lpage>9</lpage>.</mixed-citation></ref><ref id="B7"><mixed-citation xmlns:xlink="http://www.w3.org/1999/xlink" xlink:type="simple"><person-group><name name-style="western"><surname>Goodman</surname><given-names>SM</given-names></name><name name-style="western"><surname>Raherilalao</surname><given-names>MJ</given-names></name><name name-style="western"><surname>Wohlhauser</surname><given-names>S</given-names></name></person-group> (<year>2018</year>) The Terrestrial Protected Areas of Madagascar: Their History, Description and Biota. Association Vahatra, Antananarivo.</mixed-citation></ref><ref id="B17"><mixed-citation xmlns:xlink="http://www.w3.org/1999/xlink" xlink:type="simple"><person-group><name name-style="western"><surname>Nusbaumer</surname><given-names>L</given-names></name><name name-style="western"><surname>Ranirison</surname><given-names>P</given-names></name><name name-style="western"><surname>Gautier</surname><given-names>L</given-names></name><name name-style="western"><surname>Chatelain</surname><given-names>C</given-names></name><name name-style="western"><surname>Loizeau</surname><given-names>PA</given-names></name><name name-style="western"><surname>Spichiger</surname><given-names>R</given-names></name></person-group> (<year>2010</year>) <article-title>Loky-Manambato: point de rencontre des principales unites phytogéographiques de Madagascar.</article-title> In: <person-group><name name-style="western"><surname>van der Burgt</surname><given-names>X</given-names></name><name name-style="western"><surname>van der Maesen</surname><given-names>J</given-names></name><name name-style="western"><surname>Onana</surname><given-names>JM</given-names></name></person-group> (<role>Eds</role>) <issue-title>Systématique et Conservation des Plantes Africaines.</issue-title><source>Royal Botanic Gardens, Kew</source>, <fpage>253</fpage>–<lpage>264</lpage>.</mixed-citation></ref><ref id="B13"><mixed-citation xmlns:xlink="http://www.w3.org/1999/xlink" xlink:type="simple"><person-group><name name-style="western"><surname>Moat</surname><given-names>J</given-names></name><name name-style="western"><surname>Smith</surname><given-names>P</given-names></name></person-group> (<year>2007</year>) Atlas of the vegetation of Madagascar. Royal Botanic Gardens, Kew.</mixed-citation></ref><ref id="B25"><mixed-citation xmlns:xlink="http://www.w3.org/1999/xlink" xlink:type="simple"><person-group><name name-style="western"><surname>Vargas</surname><given-names>A</given-names></name><name name-style="western"><surname>Jiménez</surname><given-names>I</given-names></name><name name-style="western"><surname>Palomares</surname><given-names>F</given-names></name><name name-style="western"><surname>Palacios</surname><given-names>MJ</given-names></name></person-group> (<year>2002</year>) <article-title>Distribution, status, and conservation needs of the golden-crowned sifaka (Propithecus tattersalli).</article-title><source>Biological Conservation</source><volume>108</volume>(<issue>3</issue>): <fpage>325</fpage>–<lpage>334</lpage>. <ext-link xlink:type="simple" ext-link-type="doi" xlink:href="10.1016/S0006-3207(02)00117-9">https://doi.org/10.1016/S0006-3207(02)00117-9</ext-link></mixed-citation></ref><ref id="B19"><mixed-citation xmlns:xlink="http://www.w3.org/1999/xlink" xlink:type="simple"><person-group><name name-style="western"><surname>Rakotondravony</surname><given-names>HA</given-names></name></person-group> (<year>2009</year>) <article-title>Reptiles, amphibiens et gradient altitudinal dans la région de Daraina, extrême nord-est de Madagascar.</article-title><source>Malagasy Nature</source><volume>2</volume>: <fpage>52</fpage>–<lpage>65</lpage>. <ext-link xlink:type="simple" ext-link-type="doi" xlink:href="10.4314/mcd.v1i1.44119">https://doi.org/10.4314/mcd.v1i1.44119</ext-link></mixed-citation></ref></ref-list></tp:taxon-treatment>
